# Supplementary material for: Identification and antimicrobial susceptibility profile of Escherichia coli isolated from backyard chicken in and around ambo, Central Ethiopia
Source: BMC Vet Res. 2019 Mar 11;15:85. doi: 10.1186/s12917-019-1830-z (PMC6417126; doi:10.1186/s12917-019-1830-z)
Supplement: Supplementary file 1 — Data for Chicken, E.coli 2017. (XLSX 34 kb) [file 12917_2019_1830_MOESM1_ESM.xlsx]

## Sheet: Raw data
code	Breed	Sex	Age	Season	Distict	Health status	diarroea	E.coli spleen	E.coli liver	E.coli ovary	E.coli kidney	E.coli Chicken
1	exotic	female	young	dry	Ambo	sick	posative	negative	negative	negative	negative	negative
2	exotic	female	young	dry	Ambo	sick	posative	negative	negative	negative	negative	negative
3	exotic	female	young	dry	Ambo	sick	posative	negative	negative	negative	negative	negative
4	exotic	female	young	dry	Ambo	sick	posative	negative	negative	negative	negative	negative
5	exotic	female	young	dry	Ambo	sick	posative	negative	negative	negative	negative	negative
6	exotic	female	young	dry	Ambo	sick	posative	negative	negative	negative	negative	negative
7	exotic	female	young	dry	Ambo	sick	posative	negative	negative	negative	negative	negative
8	exotic	female	young	dry	Ambo	sick	posative	negative	negative	negative	negative	negative
9	exotic	female	young	dry	Ambo	sick	posative	positive	negative	negative	negative	positive
10	exotic	female	young	dry	Ambo	sick	posative	negative	negative	negative	negative	negative
11	exotic	female	young	dry	Ambo	sick	posative	negative	negative	negative	negative	negative
12	exotic	female	young	dry	Ambo	sick	posative	negative	negative	negative	negative	negative
13	local	female	adult	dry	Ambo	sick	posative	positive	positive	negative	negative	positive
14	local	female	young	dry	Ambo	sick	posative	negative	negative	negative	negative	negative
15	local	female	young	dry	Ambo	sick	posative	negative	negative	negative	negative	negative
16	local	female	adult	dry	Ambo	sick	posative	negative	negative	negative	negative	negative
17	local	male	adult	dry	Ambo	healthy	negative	positive	negative		negative	positive
18	local	male	adult	dry	Ambo	healthy	negative	negative	negative		negative	negative
19	local	male	adult	dry	Ambo	sick	negative	negative	positive		negative	positive
20	local	female	adult	dry	Ambo	sick	negative	positive	negative	negative	negative	positive
21	local	female	adult	dry	Ambo	sick	posative	positive	negative	negative	negative	positive
22	local	female	adult	dry	Ambo	sick	negative	negative	negative	negative	negative	negative
23	local	male	young	dry	Ambo	sick	negative	negative	negative		negative	negative
24	local	female	adult	dry	Ambo	sick	posative	negative	negative	positive	negative	positive
25	local	female	young	dry	Ambo	sick	posative	negative	negative	negative	negative	negative
26	local	female	young	dry	Ambo	sick	posative	negative	negative	negative	negative	negative
27	local	female	adult	dry	Ambo	sick	posative	negative	negative	negative	negative	negative
28	local	male	adult	dry	Ambo	healthy	negative	negative	negative		negative	negative
29	local	male	adult	dry	Ambo	healthy	negative	negative	negative		negative	negative
30	local	female	adult	dry	Ambo	sick	posative	negative	negative	positive	negative	positive
31	local	female	adult	dry	Ambo	sick	posative	negative	negative	negative	negative	negative
32	local	male	adult	dry	Ambo	sick	posative	negative	negative		negative	negative
33	local	male	adult	dry	Ambo	healthy	negative	positive	negative		negative	positive
34	local	female	adult	dry	Ambo	healthy	negative	negative	negative	negative	positive	positive
35	local	female	young	dry	Ambo	healthy	negative	negative	negative	negative	negative	negative
36	local	male	adult	dry	Holeta	sick	posative	negative	positive		negative	positive
37	local	female	adult	dry	Holeta	healthy	negative	negative	negative	negative	negative	negative
38	local	male	adult	dry	Holeta	healthy	negative	negative	positive		negative	positive
39	local	male	adult	dry	Holeta	healthy	negative	negative	positive		negative	positive
40	local	female	adult	dry	Holeta	healthy	negative	positive	negative	negative	negative	positive
41	exotic	female	adult	dry	Holeta	healthy	negative	negative	negative	negative	negative	negative
42	local	female	adult	dry	Holeta	healthy	negative	negative	negative	negative	negative	negative
43	local	male	adult	dry	Holeta	sick	posative	positive	negative		negative	positive
44	local	female	adult	dry	Holeta	healthy	negative	negative	negative	negative	negative	negative
45	local	female	adult	dry	Holeta	sick	posative	positive	positive	positive	negative	positive
46	local	female	adult	dry	Holeta	healthy	negative	negative	negative	negative	negative	negative
47	local	female	adult	dry	Holeta	healthy	negative	negative	positive	negative	negative	positive
48	local	female	adult	dry	Holeta	healthy	negative	negative	negative	negative	negative	negative
49	local	male	adult	dry	Holeta	healthy	negative	negative	negative		negative	negative
50	exotic	female	adult	dry	Holeta	healthy	negative	negative	negative	negative	negative	negative
51	local	male	adult	dry	Holeta	sick	negative	positive	positive		negative	positive
52	local	female	adult	dry	Ambo	sick	negative	negative	negative	negative	negative	negative
53	exotic	female	young	dry	Ambo	sick	negative	positive	negative	negative	negative	negative
54	local	female	adult	dry	Ambo	sick	posative	positive	negative	positive	negative	positive
55	local	female	adult	dry	Ambo	sick	posative	negative	negative	negative	negative	negative
56	local	female	adult	dry	Ambo	healthy	negative	negative	negative	negative	negative	negative
57	local	male	adult	dry	Ambo	healthy	negative	positive	negative		negative	positive
58	exotic	female	adult	dry	Ambo	healthy	negative	negative	negative	negative	positive	positive
59	local	male	adult	dry	Ambo	healthy	negative	negative	negative		negative	negative
60	local	female	young	dry	Ambo	healthy	negative	negative	negative	negative	negative	negative
61	local	male	adult	dry	Ambo	sick	negative	negative	positive		negative	positive
62	local	male	young	dry	Ambo	sick	negative	negative	negative		negative	negative
63	local	female	adult	dry	Ambo	sick	posative	positive	positive	negative	negative	positive
64	local	male	adult	dry	Ambo	healthy	negative	negative	positive		negative	positive
65	local	male	adult	dry	Ambo	healthy	negative	negative	negative		negative	negative
66	exotic	female	adult	dry	Ambo	sick	posative	negative	negative	negative	negative	negative
67	local	male	adult	dry	Ambo	sick	negative	negative	negative		negative	negative
68	local	male	adult	dry	Ambo	sick	posative	negative	negative		negative	negative
69	local	female	adult	dry	Ambo	sick	posative	positive	positive	negative	negative	positive
70	local	female	young	dry	Ambo	sick	posative	negative	negative	negative	negative	negative
71	local	female	young	dry	Ambo	sick	posative	negative	positive	negative	negative	positive
72	local	female	young	dry	Ambo	sick	posative	negative	negative	negative	negative	negative
73	local	female	young	dry	Ambo	sick	posative	negative	negative	negative	negative	negative
74	local	female	young	dry	Ambo	sick	posative	negative	positive	negative	positive	positive
75	local	female	young	dry	Ambo	sick	posative	negative	negative	negative	negative	negative
76	local	male	adult	dry	Ambo	sick	posative	negative	positive		negative	positive
77	local	male	adult	dry	Ambo	sick	posative	negative	negative		positive	positive
78	local	female	young	dry	Ambo	healthy	negative	negative	negative	negative	negative	negative
79	local	female	young	dry	Ambo	sick	posative	positive	negative	positive	negative	positive
80	local	female	young	dry	Ambo	sick	negative	negative	negative	negative	negative	negative
81	local	female	adult	dry	Guder	sick	negative	negative	negative	negative	negative	negative
82	local	female	young	dry	Guder	sick	posative	negative	positive	negative	negative	positive
83	local	male	adult	dry	Guder	healthy	negative	negative	negative		negative	negative
84	local	male	adult	dry	Guder	healthy	negative	negative	positive		negative	positive
85	local	male	young	dry	Guder	healthy	negative	negative	negative		negative	negative
86	local	female	adult	dry	Guder	sick	posative	negative	positive	negative	positive	positive
87	exotic	female	adult	dry	Guder	sick	posative	negative	negative	negative	negative	negative
88	local	female	adult	dry	Guder	sick	posative	negative	negative	positive	negative	positive
89	local	female	adult	dry	Guder	sick	negative	negative	negative	positive	negative	positive
90	local	female	young	dry	Guder	sick	posative	negative	positive	negative	negative	positive
91	local	female	young	dry	Guder	sick	posative	negative	negative	negative	negative	negative
92	local	male	adult	dry	Guder	healthy	negative	negative	negative		negative	negative
93	local	male	adult	dry	Guder	sick	negative	positive	negative		negative	positive
94	local	female	adult	dry	Guder	healthy	negative	negative	negative	negative	negative	negative
95	local	female	young	dry	Guder	healthy	negative	negative	negative	negative	negative	negative
96	local	male	adult	dry	Holeta	sick	negative	negative	negative		negative	negative
97	local	female	young	dry	Holeta	sick	negative	positive	positive	negative	negative	positive
98	exotic	female	adult	dry	Holeta	sick	posative	positive	negative	negative	negative	positive
99	local	female	adult	wet	Holeta	sick	posative	negative	negative	negative	negative	negative
100	exotic	female	young	wet	Holeta	sick	posative	negative	negative	negative	negative	negative
101	local	male	adult	wet	Holeta	sick	posative	negative	negative		positive	positive
102	local	male	adult	wet	Holeta	sick	negative	negative	negative		negative	negative
103	local	male	adult	wet	Holeta	sick	posative	positive	positive		negative	positive
104	local	male	adult	wet	Holeta	healthy	negative	negative	negative		negative	negative
105	local	male	adult	wet	Holeta	healthy	negative	negative	negative		negative	negative
106	local	female	young	wet	Holeta	sick	negative	negative	positive	positive	negative	positive
107	local	female	young	wet	Holeta	sick	posative	negative	negative	positive	negative	positive
108	local	female	young	wet	Holeta	sick	posative	negative	negative	negative	negative	negative
109	local	female	young	wet	Holeta	sick	posative	negative	negative	negative	negative	negative
110	local	female	adult	wet	Holeta	sick	posative	negative	negative	negative	negative	negative
111	local	female	young	wet	Holeta	sick	posative	negative	positive	negative	positive	positive
112	local	female	young	wet	Guder	healthy	negative	negative	negative	negative	negative	negative
113	exotic	female	young	wet	Guder	healthy	negative	negative	negative	positive	negative	positive
114	local	male	adult	wet	Guder	sick	posative	negative	negative		negative	negative
115	local	female	adult	wet	Guder	sick	posative	negative	negative	negative	positive	positive
116	exotic	female	young	wet	Guder	sick	posative	negative	negative	negative	negative	negative
117	exotic	male	young	wet	Guder	sick	posative	positive	positive		negative	positive
118	exotic	male	adult	wet	Guder	sick	posative	negative	negative		negative	negative
119	local	female	adult	wet	Guder	sick	posative	negative	negative	negative	negative	negative
120	local	female	adult	wet	Guder	sick	posative	positive	negative	negative	negative	positive
121	exotic	female	adult	wet	Guder	sick	posative	negative	negative	positive	negative	positive
122	exotic	female	adult	wet	Guder	healthy	negative	negative	negative	negative	negative	negative
123	local	male	young	wet	Guder	sick	posative	negative	negative		negative	negative
124	local	male	young	wet	Guder	healthy	negative	negative	negative		negative	negative
125	local	female	young	wet	Guder	healthy	negative	negative	negative	negative	negative	negative
126	local	female	adult	wet	Guder	healthy	negative	positive	positive	negative	negative	negative
127	local	female	adult	dry	Guder	healthy	negative	negative	negative	negative	negative	negative
128	local	female	adult	dry	ijaji	sick	posative	negative	negative	negative	negative	negative
129	local	female	adult	dry	ijaji	sick	posative	negative	negative	negative	negative	negative
130	local	female	adult	dry	ijaji	sick	posative	negative	negative	negative	negative	negative
131	local	male	young	dry	ijaji	healthy	negative	negative	negative		negative	negative
132	local	female	young	dry	ijaji	healthy	negative	negative	negative	negative	negative	negative
133	local	female	young	dry	ijaji	healthy	negative	negative	negative	negative	negative	negative
134	local	male	adult	dry	ijaji	healthy	negative	negative	negative		negative	negative
135	local	female	adult	dry	ijaji	healthy	negative	negative	negative	negative	negative	negative
136	local	female	adult	dry	ijaji	healthy	negative	negative	negative	negative	negative	negative
137	local	male	young	wet	ijaji	healthy	negative	negative	negative		negative	negative
138	local	female	young	wet	D/inchini	sick	posative	negative	negative	negative	negative	negative
139	local	female	adult	wet	D/inchini	healthy	negative	negative	negative	positive	negative	positive
140	local	male	young	wet	D/inchini	healthy	negative	positive	negative		negative	positive
141	local	male	young	wet	D/inchini	healthy	negative	negative	negative		negative	negative
142	local	male	young	wet	D/inchini	sick	posative	negative	negative		negative	negative
143	local	female	adult	wet	D/inchini	healthy	negative	negative	negative	negative	negative	negative
144	local	male	adult	wet	D/inchini	healthy	negative	negative	negative		negative	negative
145	local	female	adult	wet	D/inchini	healthy	negative	negative	negative	negative	negative	negative
146	local	male	young	wet	D/inchini	healthy	negative	negative	negative		negative	negative
147	local	female	adult	wet	D/inchini	healthy	negative	negative	negative	negative	positive	positive
148	local	female	adult	wet	D/inchini	sick	posative	negative	negative	negative	negative	negative
149	local	female	adult	wet	D/inchini	sick	posative	negative	negative	negative	negative	negative
150	local	male	young	wet	D/inchini	healthy	negative	negative	negative		negative	negative
151	local	male	adult	wet	D/inchini	healthy	negative	negative	negative		negative	negative
152	local	male	young	wet	D/inchini	healthy	negative	negative	negative		negative	negative
153	local	male	young	wet	D/inchini	healthy	negative	negative	negative		negative	negative
154	local	male	young	wet	D/inchini	healthy	negative	negative	negative		negative	negative
155	local	male	young	wet	D/inchini	healthy	negative	negative	negative		negative	negative
156	local	female	adult	wet	D/inchini	healthy	negative	negative	negative	negative	negative	negative
157	local	female	young	wet	D/inchini	healthy	negative	negative	negative	negative	negative	negative
158	local	male	adult	wet	ijaji	healthy	negative	negative	negative		negative	negative
159	local	female	adult	wet	ijaji	healthy	negative	negative	negative	negative	negative	negative
160	local	male	adult	wet	ijaji	healthy	negative	negative	negative		negative	negative
161	local	male	young	wet	ijaji	healthy	negative	negative	negative		negative	negative
162	local	female	young	wet	ijaji	healthy	negative	negative	negative	negative	negative	negative
163	local	female	adult	wet	ijaji	healthy	negative	negative	negative	negative	negative	negative
164	local	male	adult	wet	ijaji	healthy	negative	negative	negative		negative	negative
165	local	male	adult	wet	ijaji	healthy	negative	negative	negative		negative	negative
166	local	female	adult	wet	ijaji	sick	posative	negative	negative	negative	negative	negative
167	local	male	adult	wet	ijaji	healthy	negative	negative	negative		negative	negative
168	local	female	adult	wet	ijaji	healthy	negative	negative	negative	negative	negative	negative
169	local	female	adult	wet	ijaji	healthy	negative	negative	negative	negative	negative	negative
170	local	female	adult	wet	ijaji	healthy	negative	negative	negative	negative	negative	negative
171	local	female	adult	wet	ijaji	healthy	negative	negative	negative	negative	negative	negative
172	local	female	adult	wet	D/inchini	Sick	posative	negative	negative	negative	negative	negative
173	local	female	adult	wet	D/inchini	healthy	negative	positive	negative	negative	negative	positive
174	local	male	adult	wet	D/inchini	healthy	negative	negative	negative		negative	negative
175	local	male	adult	wet	D/inchini	healthy	negative	positive	positive		negative	positive
176	local	male	adult	wet	D/inchini	healthy	negative	negative	negative		negative	negative
177	local	male	adult	wet	D/inchini	healthy	negative	negative	negative		negative	negative
178	local	male	adult	wet	D/inchini	healthy	negative	negative	negative		negative	negative
179	local	male	adult	wet	D/inchini	healthy	negative	positive	negative		positive	positive
180	local	male	adult	wet	D/inchini	healthy	negative	negative	negative		negative	negative
181	local	male	young	wet	D/inchini	healthy	negative	negative	negative		positive	positive
182	local	female	adult	wet	D/inchini	healthy	negative	positive	negative	positive	negative	positive
183	local	male	adult	wet	D/inchini	healthy	negative	negative	negative		negative	negative
184	local	female	young	wet	D/inchini	sick	posative	positive	negative	negative	negative	positive
185	local	female	young	wet	D/inchini	healthy	negative	negative	negative	negative	negative	negative
186	exotic	female	adult	wet	D/inchini	healthy	negative	negative	negative	negative	negative	negative
187	local	female	adult	wet	D/inchini	healthy	negative	negative	negative	negative	negative	negative
188	local	female	adult	wet	D/inchini	healthy	negative	negative	negative	negative	negative	negative
189	local	female	adult	wet	D/inchini	sick	posative	negative	positive	negative	negative	positive
190	local	male	young	wet	D/inchini	healthy	negative	negative	negative		negative	negative
191	local	female	young	wet	D/inchini	healthy	negative	negative	negative	negative	negative	negative

## Sheet: coded data
code	Breed	Sex	Age	Season	District	Health status	Diarroea status	E.coli spleen	E.coli liver	E.coli ovary	E.coli kidney	E.coli Chicken
1	0	0	0	0	3	1	1	0	0	0	0	0
2	0	0	0	0	3	1	1	0	0	0	0	0
3	0	0	0	0	3	1	1	0	0	0	0	0
4	0	0	0	0	3	1	1	0	0	0	0	0
5	0	0	0	0	3	1	1	0	0	0	0	0
6	0	0	0	0	3	1	1	0	0	0	0	0
7	0	0	0	0	3	1	1	0	0	0	0	0
8	0	0	0	0	3	1	1	0	0	0	0	0
9	0	0	0	0	3	1	1	1	0	0	0	1
10	0	0	0	0	3	1	1	0	0	0	0	0
11	0	0	0	0	3	1	1	0	0	0	0	0
12	0	0	0	0	3	1	1	0	0	0	0	0
13	1	0	1	0	3	1	1	1	1	0	0	1
14	1	0	0	0	3	1	1	0	0	0	0	0
15	1	0	0	0	3	1	1	0	0	0	0	0
16	1	0	1	0	3	1	1	0	0	0	0	0
17	1	1	1	0	3	0	0	1	0	99	0	1
18	1	1	1	0	3	0	0	0	0	99	0	0
19	1	1	1	0	3	1	0	0	1	99	0	1
20	1	0	1	0	3	1	0	1	0	99	0	1
21	1	0	1	0	3	1	1	1	0	0	0	1
22	1	0	1	0	3	1	0	0	0	0	0	0
23	1	1	0	0	3	1	0	0	0	99	0	0
24	1	0	1	0	3	1	1	0	0	1	0	1
25	1	0	0	0	3	1	1	0	0	0	0	0
26	1	0	0	0	3	1	1	0	0	0	0	0
27	1	0	1	0	3	1	1	0	0	0	0	0
28	1	1	1	0	3	0	0	0	0	99	0	0
29	1	1	1	0	3	0	0	0	0	99	0	0
30	1	0	1	0	3	1	1	0	0	1	0	1
31	1	0	1	0	3	1	1	0	0	0	0	0
32	1	1	1	0	3	1	1	0	0	99	0	0
33	1	1	1	0	3	0	0	1	0	99	0	1
34	1	0	1	0	3	0	0	0	0	0	1	1
35	1	0	0	0	3	0	0	0	0	0	0	0
36	1	1	1	0	4	1	1	0	1	99	0	1
37	1	0	1	0	4	0	0	0	0	0	0	0
38	1	1	1	0	4	0	0	0	1	99	0	1
39	1	1	1	0	4	0	0	0	1	99	0	1
40	1	0	1	0	4	0	0	1	0	0	0	1
41	0	0	1	0	4	0	0	0	0	0	0	0
42	1	0	1	0	4	0	0	0	0	0	0	0
43	1	1	1	0	4	1	1	1	0	99	0	1
44	1	0	1	0	4	0	0	0	0	0	0	0
45	1	0	1	0	4	0	0	0	0	0	0	0
46	1	0	1	0	4	0	0	0	1	0	0	1
47	1	0	1	0	4	0	0	0	0	0	0	0
48	1	1	1	0	4	0	0	0	0	99	0	0
49	0	0	1	0	4	0	0	0	0	0	0	0
50	1	0	1	0	4	1	0	0	0	0	0	0
51	0	0	0	0	4	1	0	1	0	0	0	1
52	1	0	1	0	3	1	1	1	0	1	0	1
53	1	0	1	0	3	1	1	0	0	0	0	0
54	1	0	1	0	3	0	0	0	0	0	0	0
55	1	1	1	0	3	0	0	1	0	99	0	1
56	0	0	1	0	3	0	0	0	0	0	1	1
57	1	1	1	0	3	0	0	0	0	0	0	0
58	1	0	0	0	3	0	0	0	0	0	0	0
59	1	1	1	0	3	1	0	0	1	99	0	1
60	1	1	0	0	3	1	0	0	0	99	0	0
61	1	0	1	0	3	1	1	1	1	0	0	1
62	1	1	1	0	3	0	0	0	1	99	0	1
63	1	1	1	0	3	0	0	0	0	99	0	0
64	0	0	1	0	3	1	1	0	0	0	0	0
65	1	1	1	0	3	1	0	0	0	99	0	0
66	1	1	1	0	3	1	1	0	0	99	0	0
67	1	0	1	0	3	1	1	1	1	0	0	1
68	1	0	0	0	3	1	1	0	1	0	0	1
69	1	0	0	0	3	1	1	0	0	0	0	0
70	1	0	0	0	3	1	1	0	0	0	0	0
71	1	0	0	0	3	1	1	0	0	0	0	0
72	1	0	0	0	3	1	1	0	1	0	1	1
73	1	0	0	0	3	1	1	0	0	0	0	0
74	1	1	1	0	3	1	1	0	1	99	0	1
75	1	1	1	0	3	1	1	0	0	99	1	1
76	1	0	0	0	3	0	0	0	0	0	0	0
77	1	0	0	0	3	1	1	1	0	1	0	1
78	1	0	0	0	3	1	0	0	0	0	0	0
79	1	0	1	0	3	1	0	0	0	0	0	0
80	1	0	0	0	3	1	1	0	1	0	0	1
81	1	1	1	0	1	0	0	0	0	99	0	0
82	1	1	1	0	1	0	0	0	1	99	0	1
83	1	1	0	0	1	0	0	0	0	99	0	0
84	1	0	1	0	1	1	1	0	1	0	1	1
85	0	0	1	0	1	1	1	0	0	0	0	0
86	1	0	1	0	1	1	1	0	0	1	0	1
87	1	0	1	0	1	1	0	0	0	1	0	1
88	1	0	0	0	1	1	1	0	1	0	0	1
89	1	0	0	0	1	1	1	0	0	0	0	0
90	1	1	1	0	1	0	0	0	0	99	0	0
91	1	1	1	0	1	1	0	1	0	99	0	1
92	1	0	1	0	1	0	0	0	0	0	0	0
93	1	0	0	0	1	0	0	0	0	0	0	0
94	1	1	1	0	1	1	0	0	0	99	0	0
95	1	0	0	0	1	1	0	1	1	0	0	1
96	0	0	1	0	4	1	1	1	0	0	0	1
97	1	0	1	0	4	1	1	0	0	0	0	0
98	0	0	0	0	4	1	1	0	0	0	0	0
99	1	1	1	1	4	1	1	0	0	99	1	1
100	1	1	1	1	4	1	0	0	0	99	0	0
101	1	1	1	1	4	1	1	1	1	99	0	1
102	1	1	1	1	4	0	0	0	0	99	0	0
103	1	1	1	1	4	0	0	0	0	99	0	0
104	1	0	0	1	4	1	0	0	1	1	0	1
105	1	0	0	1	4	1	1	0	0	1	0	1
106	1	0	0	1	4	1	1	0	0	0	0	0
107	1	0	0	1	4	1	1	0	0	0	0	0
108	1	0	1	1	4	1	1	0	0	0	0	0
109	1	0	0	1	4	1	1	0	1	0	1	1
110	1	0	0	1	4	0	0	0	0	0	0	0
111	0	0	0	1	4	0	0	0	0	1	0	1
112	1	1	1	1	1	1	1	0	0	99	0	0
113	1	0	1	1	1	1	1	0	0	0	1	1
114	0	0	0	1	1	1	1	0	0	0	0	0
115	0	1	0	1	1	1	1	1	1	99	0	1
116	0	1	1	1	1	1	1	0	0	99	0	0
117	1	0	1	1	1	1	1	0	0	0	0	0
118	0	1	0	1	1	1	1	1	1	99	0	1
119	1	0	1	1	1	1	1	1	0	0	0	1
120	0	0	1	1	1	1	1	0	0	1	0	1
121	0	0	1	1	1	0	0	0	0	0	0	0
122	1	1	0	1	1	1	1	0	0	99	0	0
123	1	1	0	1	1	0	0	0	0	99	0	0
124	1	0	0	1	1	0	0	0	0	0	0	0
125	1	0	1	1	1	0	0	1	1	0	0	1
126	1	0	1	1	1	0	0	0	0	0	0	0
127	1	0	1	0	1	1	1	0	0	0	0	0
128	1	0	1	0	1	1	1	0	0	0	0	0
129	1	0	1	0	1	1	1	0	0	0	1	1
130	1	1	0	0	1	0	0	0	0	99	0	0
131	1	0	0	0	1	0	0	0	0	0	0	0
132	1	0	0	0	1	0	0	0	0	0	0	0
133	1	1	1	0	1	0	0	0	0	99	0	0
134	1	0	1	0	1	0	0	0	0	0	0	0
135	1	0	1	0	1	0	0	0	0	0	0	0
136	1	1	0	0	1	0	0	0	0	99	0	0
137	1	0	0	1	1	1	1	0	0	0	0	0
138	1	0	1	1	2	0	1	0	0	1	0	1
139	1	1	0	1	2	0	0	1	0	99	0	1
140	1	1	0	1	2	0	0	0	0	99	0	0
141	1	1	0	1	2	1	0	0	0	99	0	0
142	1	0	1	1	2	0	0	0	0	0	0	0
143	1	1	1	1	2	0	0	0	0	0	0	0
144	1	0	1	1	2	0	0	0	0	0	0	0
145	1	1	0	1	2	0	0	0	0	99	0	0
146	1	0	1	1	2	0	0	0	0	0	1	1
147	1	0	1	1	2	1	1	0	0	0	0	0
148	1	0	1	1	2	1	1	0	0	0	0	0
149	1	1	0	1	2	0	0	0	0	99	0	0
150	1	1	1	1	2	0	0	0	0	99	0	0
151	1	1	0	1	2	0	0	0	0	99	0	0
152	1	1	0	1	2	0	0	0	0	99	0	0
153	1	1	0	1	2	0	0	0	0	99	0	0
154	1	1	0	1	2	0	0	0	0	99	0	0
155	1	0	1	1	2	0	0	0	0	0	0	0
156	1	0	0	1	2	0	0	0	0	0	0	0
157	1	1	1	1	2	0	0	0	0	99	0	0
158	1	0	1	1	1	0	0	0	0	0	0	0
159	1	1	1	1	1	0	0	0	0	99	0	0
160	1	1	0	1	1	0	0	0	0	99	0	0
161	1	0	0	1	1	0	0	0	0	0	0	0
162	1	0	1	1	1	0	0	0	0	0	0	0
163	1	1	1	1	1	0	0	0	0	99	0	0
164	1	1	1	1	1	0	0	0	0	99	0	0
165	1	0	1	1	1	1	1	0	0	0	0	0
166	1	1	1	1	1	0	0	0	0	99	0	0
167	1	0	1	1	1	0	0	0	0	0	0	0
168	1	0	1	1	1	0	0	0	0	0	0	0
169	1	0	1	1	1	0	0	0	0	0	0	0
170	1	0	1	1	1	0	0	0	0	0	0	0
171	1	0	1	1	1	1	1	0	0	0	0	0
172	1	0	1	1	2	0	0	1	0	0	0	1
173	1	1	1	1	2	0	0	0	0	99	0	0
174	1	1	1	1	2	0	0	1	1	99	0	1
175	1	1	1	1	2	0	0	0	0	99	0	0
176	1	1	1	1	2	0	0	0	0	99	0	0
177	1	1	1	1	2	0	0	0	0	99	0	0
178	1	1	1	1	2	0	0	1	0	99	1	1
179	1	1	1	1	2	0	0	0	0	99	0	0
180	1	1	0	1	2	0	0	0	0	99	1	1
181	1	0	1	1	2	0	0	1	0	1	0	1
182	1	1	1	1	2	0	0	0	0	99	0	0
183	1	0	1	1	2	0	0	1	0	1	0	1
184	1	0	0	1	2	1	1	1	0	0	0	1
185	1	0	0	1	2	0	0	0	0	0	0	0
186	0	0	1	1	2	0	0	0	0	0	0	0
187	1	0	1	1	2	0	0	0	0	0	0	0
188	1	0	1	1	2	0	0	0	0	0	0	0
189	1	0	1	1	2	1	1	0	1	0	0	1
190	1	1	0	1	2	0	0	0	0	99	0	0
191	1	0	0	1	2	0	0	0	0	0	0	0

## Sheet: coding info
						Character	Code	Explanation
						Breed	0	Exotic/hybrreed chicken breed
							1	Local/indigenous chicken breeds
						Sex	0	Female
							1	Male
						Age	0	Young (<6month)
							1	Adult (>6mnth)
						Season	0	Dry season
							1	Wet season
						Origin	1	Guder & Ijaji (chicken from Guder & Ijaji districts- Guder& Ijaji market)
							2	Ambo (chicken from Ambo district - Ambo market)
							3	Dire inchini (chicken from Dire inchicni district - Dire inchini market)
							4	Holota (chicken from Holeta district - Holeta market)
						Health status	0	Negative
							1	Positive
						Diarhoea	0	Negative
							1	Positive
						E.coli spleen	0	Negative
							1	Positive
						E.coli liver	0	Negative
							1	Positive
						E.coli ovary	0	Negative
							1	Positive
							99	No data from male chicken
						E.coli kidney	0	Negative
							1	Positive
						E.coli Chicken	0	Negative
							1	Positive
